# Supplementary material for: Nitric oxide produced by NOS2 copes with the cytotoxic effects of superoxide in macrophages
Source: Biochem Biophys Rep. 2021 Feb 20;26:100942. doi: 10.1016/j.bbrep.2021.100942 (PMC7905073; doi:10.1016/j.bbrep.2021.100942)
Supplement: Multimedia component 3 [file mmc3.zip]

Archive with 3 entries (3 files):
- coi_disclosure_spl_JFujii_spl_.pdf
- coi_disclosure_spl_SKobayashi_spl_.pdf
- coi_disclosure_spl_THomma_spl_.pdf
